# Supplementary material for: Development and Validation of a Deep-Learning-Based Algorithm for Detecting and Classifying Metallic Implants in Abdominal and Spinal CT Topograms
Source: Diagnostics (Basel). 2024 Mar 22;14(7):668. doi: 10.3390/diagnostics14070668 (PMC11011303; doi:10.3390/diagnostics14070668)
Supplement: Supplementary file 1 [file diagnostics-14-00668-s001.zip]

Archive with 1 entries (1 files):
- diagnostics-2868906-supplementary.pdf
